# Supplementary material for: Dynamic ParB–DNA interactions initiate and maintain a partition condensate for bacterial chromosome segregation
Source: Nucleic Acids Res. 2023 Oct 18;51(21):11856–75. doi: 10.1093/nar/gkad868 (PMC10681803; doi:10.1093/nar/gkad868)
Supplement: gkad868_Supplemental_Files [file gkad868_supplemental_files.zip]

Archive with 6 entries (6 files):
- Movie S1 - Loop Formation AMG.mp4
- Movie S2 - one_patch_eps5_load20.mp4
- Movie S3 - one_patch_eps16_load20.mp4
- Movie S4 - Two_patch_eps2_load20.mp4
- Movie S5 - Two_patch_eps10_load10.mp4
- Tisma et al_Supplementary file.pdf
